# Supplementary material for: Butyrate Increases Heparin Synthesis and Storage in Human Mast Cells
Source: Cells. 2024 Jul 24;13(15):1241. doi: 10.3390/cells13151241 (PMC11311861; doi:10.3390/cells13151241)
Supplement: Supplementary file 1 [file cells-13-01241-s001.zip]

Archive with 1 entries (1 files):
- cells-3037140-supplementary.pdf
